# Supplementary material for: Mastering CT-based radiomic research in lung cancer: a practical guide from study design to critical appraisal
Source: Br J Radiol. 2025 Mar 18;98(1169):653–68. doi: 10.1093/bjr/tqaf051 (PMC12012345; doi:10.1093/bjr/tqaf051)
Supplement: tqaf051_Supplementary_Data [file tqaf051_supplementary_data.zip]

Archive with 5 entries (4 files):
- tqaf051_Supplementary_Data/
- tqaf051_Supplementary_Data/Appendix table 1.docx
- tqaf051_Supplementary_Data/Appendix table 2.docx
- tqaf051_Supplementary_Data/Appendix table 3.docx
- tqaf051_Supplementary_Data/Appendix table 4.docx
